# Supplementary material for: Computational Discovery of Transcriptional Regulatory Modules in Fungal Ribosome Biogenesis Genes Reveals Novel Sequence and Function Patterns
Source: PLoS One. 2013 Mar 29;8(3):e59851. doi: 10.1371/journal.pone.0059851 (PMC3612091; doi:10.1371/journal.pone.0059851)
Supplement: Table S1 — Best matches to RRPE and/or PAC motifs across fungal species as predicted by SCOPE. (XLS) [file pone.0059851.s001.xls]

## Sheet: Sheet1
Species	Motif	Sig value	Coverage	STAMP p-value	Reference motif
Saccharomyces cerevisiae	aaawtttwh	685.392	0.714	1.6e-13	RRPE
	bngatgagnh	318.353	0.608	1.9e-11	PAC
Ashbya gossypii	aawnttynh	577.9	0.834	2e-13	aaawtttwh
	bngatgagnw	239.5	0.605	1.1e-16	bngatgagnh
Aspergillus fumigatus	aaaawdnt	230.5	0.745	6e-08	aaawtttwh
Aspergillus nidulans	ahhwwtttb	169.195	0.706	4.4e-08	aaawtttwh
Aspergillus terreus	aaaawnnb	457.2	0.926	3e-05	aaawtttwh
Botrytis cinerea	aaaawddkhy	297.7	0.721	9.8e-10	aaawtttwh
	ctwakc	84.5	0.742	0.0031	bngatgagnh
Candida albicans	aaaawwt	156.1	0.99	8.3e-09	aaawtttwh
	ckcatcnb	262.9	0.601	3.6e-10	bngatgagnh
Candida dubliniensis	ckcatc	250.8	0.705	2.7e-08	bngatgagnh
Candida glabrata	vaawtttbb	414.4	0.619	1e-14	aaawtttwh
	kckcatcgca	174.8	0.313	1.7e-11	bngatgagnh
Candida guilliermondii	ckcatcnc	237.3	0.525	1.5e-12	bngatgagnh
Candida lusitaniae	ghgatgvb	218.8	0.767	1.9e-10	bngatgagnh
Candida tropicalis	ctcatcd	226.1	0.653	3.4e-09	bngatgagnh
Chaetomium globosum	aaaaddt	232.1	0.87	2.3e-08	aaawtttwh
	bcttatck	133.1	0.344	3.4e-07	bngatgagnh
Coccidioides immitis	aaaddtys	84.3	0.785	8.4e-07	aaawtttwh
Coprinus cinereus	caaaa	57.1	0.932	0.0031	aaawtttwh
Cryptococcus neoformans	aaatt	38.4	0.839	4.7e-05	aaawtttwh
Debaryomyces hansenii	awwwttty	303.7	0.969	2.2e-11	aaawtttwh
	ctcatc	114	0.547	2.5e-08	bngatgagnh
Fusarium graminearum	ahhtttb	391.4	0.991	2.1e-06	aaawtttwh
	bbttatcg	141.1	0.398	3.3e-06	bngatgagnh
Fusarium verticillioides	aaaaddt	398.8	0.884	2.4e-08	aaawtttwh
	bcttabcg	122.8	0.366	1.6e-06	bngatgagnh
Histoplasma capsulatum	aaatt	42.5	0.928	4.7e-05	aaawtttwh
Kluyveromyces lactis	aaaattt	230.9	0.62	1.9e-09	aaawtttwh
	abckcatc	982.1	0.782	5.8e-12	bngatgagnh
Kluyveromyces waltii	aawhtttnh	499.7	0.86	1.3e-14	aaawtttwh
	bngatgvgvw	460.6	0.75	0	bngatgagnh
Magnaporthe grisea	aaaaadktb	179.3	0.368	7.3e-09	aaawtttwh
	bsttatcd	119.4	0.468	1.2e-06	bngatgagnh
Neurospora crassa	aaaattt	133.1	0.312	1.9e-09	aaawtttwh
	bcttatcd	110.7	0.419	3.1e-07	bngatgagnh
Saccharomyces bayanus	aaawwtttyh	805.3	0.677	6.8e-15	aaawtttwh
	bctcatcdm	337.6	0.628	1.1e-15	bngatgagnh
Saccharomyces castellii	aaawtttnh	673.9	0.772	1.1e-15	aaawtttwh
	bmgatgag	360.9	0.629	7.8e-13	bngatgagnh
Saccharomyces kluyveri	aaawtttnh	690.2	0.774	2.2e-16	aaawtttwh
	kngatgvgnw	484.5	0.646	0	bngatgagnh
Saccharomyces kudriavzevii	aaawttthh	684.8	0.716	4.4e-16	aaawtttwh
	anckcatcd	240.6	0.504	2.8e-15	bngatgagnh
Saccharomyces mikatae	aaawtttyh	681.6	0.644	4.4e-16	aaawtttwh
	dbctcatc	249.7	0.577	6.8e-13	bngatgagnh
Saccharomyces paradoxus	aaawwtttnh	755.6	0.734	8.8e-15	aaawtttwh
	hgatgagnw	309.9	0.641	1.3e-15	bngatgagnh
Schizosaccharomyces pombe	aaatt	18.7	1	4.7e-05	aaawtttwh
Sclerotinia sclerotiorum	vaaaadwdnb	349.9	0.96	6.5e-09	aaawtttwh
Stagonospora nodorum	amhttty	309	0.779	1.3e-06	aaawtttwh
Rhizopus oryzae	aaaaannnnnnnnnnnttt	59.6	0.596	2.6e-07	aaawtttwh
Trichoderma reesii	ahhtttb	501.3	0.964	2.5e-07	aaawtttwh
	bttatcg	192.2	0.498	0.00011	bngatgagnh
Uncinocarpus reesii	aaawnntyb	77.3	0.868	2.5e-08	aaawtttwh
	ctwakcb	50.2	0.61	0.0024	bngatgagnh
Ustilago maydis	aaannttc	127.9	0.593	9.5e-09	aaawtttwh
Yarrowia lipolytica	awwwwtth	322.5	0.697	1.2e-08	aaawtttwh
	Median	240.6	0.705	6.5e-09
