# Supplementary material for: Computational Discovery of Transcriptional Regulatory Modules in Fungal Ribosome Biogenesis Genes Reveals Novel Sequence and Function Patterns
Source: PLoS One. 2013 Mar 29;8(3):e59851. doi: 10.1371/journal.pone.0059851 (PMC3612091; doi:10.1371/journal.pone.0059851)
Supplement: Table S2 — Module statistics for all RBA modules found in all fungal species in the study. (XLS) [file pone.0059851.s002.xls]

## Sheet: Sheet1
Species	Module	Module score	Median distance	Coverage	Median position	ABC score
Ashbya gossypii	aawnttynh-bngatgagnw	0.55	14	0.48	-91	0.5484
Ashbya gossypii	bngatgagnw-aawnttynh	0.32	103	0.226	-269	-0.1133
Aspergillus fumigatus	aaaawdnt-aaaawdnt	0.33	119	0.38	-249	0.09
Aspergillus nidulans	ahhwwtttb-ahhwwtttb	0.32	125	0.39	-237	0.05
Aspergillus terreus	aaaawnnb-aaaawnnb	0.37	76	0.71	-237	0.03
Botrytis cinerea	ahhwwwttb-ctwakc	0.34	67	0.584	-269	-0.3873
Botrytis cinerea	ctwakc-ahhwwwttb	0.4	50	0.661	-200	0.1707
Candida dubliniensis	ckcatc-ckcatc	0.37	112	0.24	-216	0.15
Candida glabrata	vaawtttbb-kckcatcgca	0.51	16	0.276	-155	0.4974
Candida glabrata	kckcatcgca-vaawtttbb	0.46	12	0.082	-174	0.5142
Candida guilliermondii	ckcatcnc-ckcatcnc	0.38	60	0.17	-59	0.31
Candida lusitaniae	ghgatgvb-ghgatgvb	0.32	168	0.37	-227	0.01
Candida tropicalis	ctcatcd-ctcatcd	0.29	200	0.16	-247	-0.04
Chaetomium globosum	aaaaddt-bcttatck	0.34	126	0.163	-296	-0.387
Chaetomium globosum	bcttatck-aaaaddt	0.47	26	0.284	-137	0.3357
Coccidioides immitis	aaaddtys-aaaddtys	0.35	170	0.51	-322	-0.11
Fusarium graminearum	ahhtttb-bbttatcg	0.35	87	0.339	-214	-0.1432
Fusarium graminearum	bbttatcg-ahhtttb	0.4	20	0.348	-138	0.3633
Fusarium verticillioides	aaaaddt-bcttabcg	0.34	159	0.203	-227	-0.203
Fusarium verticillioides	bcttabcg-aaaaddt	0.42	30	0.31	-114	0.4846
Histoplasma capsulatum	aaatt-aaatt	0.36	106	0.76	-322	-0.02
Kluyveromyces lactis	aaaattt-abckcatc	0.52	19	0.505	-154	0.5792
Kluyveromyces lactis	abckcatc-aaaattt	0.39	102	0.083	-291	-0.1036
Kluyveromyces waltii	aawhtttnh-bngatgvgvw	0.52	12	0.61	-86	0.5347
Kluyveromyces waltii	bngatgvgvw-aawhtttnh	0.32	65	0.307	-211	0.0191
Magnaporthe grisea	aanttyb-bsttatcd	0.33	74	0.372	-276	-0.1186
Magnaporthe grisea	bsttatcd-aanttyb	0.4	37	0.394	-200	0.2145
Neurospora crassa	aahttyb-bcttatcd	0.36	116	0.244	-358	-0.1512
Neurospora crassa	bcttatcd-aahttyb	0.41	46	0.346	-229	0.2905
Saccharomyces bayanus	aaawwtttyh-bctcatcdm	0.6	11	0.425	-120	0.7295
Saccharomyces bayanus	bctcatcdm-aaawwtttyh	0.47	18	0.2	-157	0.5249
Saccharomyces castellii	aaawtttnh-bmgatgag	0.52	9	0.489	-114	0.6013
Saccharomyces castellii	bmgatgag-aaawtttnh	0.45	8	0.224	-133	0.4095
Saccharomyces cerevisiae	aaawtttwh-bngatgagnh	0.59	9	0.431	-126	0.6728
Saccharomyces cerevisiae	bngatgagnh-aaawtttwh	0.35	48	0.214	-185	0.1729
Saccharomyces kluyveri	aaawtttnh-kngatgvgnw	0.56	10	0.533	-82	0.6194
Saccharomyces kluyveri	kngatgvgnw-aaawtttnh	0.33	84	0.233	-181	0.046
Saccharomyces kudriavzevii	aaawttthh-anckcatcd	0.52	14	0.383	-122	0.5723
Saccharomyces kudriavzevii	anckcatcd-aaawttthh	0.4	23	0.182	-149	0.4402
Saccharomyces mikatae	aaawtttyh-dbctcatc	0.55	12	0.42	-125	0.6304
Saccharomyces mikatae	dbctcatc-aaawtttyh	0.35	42	0.206	-190	0.1848
Saccharomyces paradoxus	aaawwtttnh-hgatgagnw	0.6	9	0.469	-124	0.6653
Saccharomyces paradoxus	hgatgagnw-aaawwtttnh	0.36	48	0.217	-209	0.1738
Trichoderma reesii	ahhtttb-bttatcg	0.39	103	0.36	-249	-0.2079
Trichoderma reesii	bttatcg-ahhtttb	0.47	19	0.436	-151	0.4504
Uncinocarpus reesii	aaawnntyb-ctwakcb	0.34	115	0.395	-330	-0.5016
Uncinocarpus reesii	ctwakcb-aaawnntyb	0.36	77	0.412	-258	-0.236
