# Supplementary material for: Computational Discovery of Transcriptional Regulatory Modules in Fungal Ribosome Biogenesis Genes Reveals Novel Sequence and Function Patterns
Source: PLoS One. 2013 Mar 29;8(3):e59851. doi: 10.1371/journal.pone.0059851 (PMC3612091; doi:10.1371/journal.pone.0059851)
Supplement: Table S3 — Significant functional terms enriched in gene sets with two different orientations of RBA module in Neurospora crassa and Fusarium graminearum . (XLS) [file pone.0059851.s003.xls]

## Sheet: Sheet1
Species	Orientation	Unique and enriched functional terms
Neurospora	RRPE-PAC2	RNA modification
crassa		rRNA modification
		rRNA synthesis
	PAC2-RRPE	ATP binding
		cell cycle and DNA processing
		nuclear transport
		nucleolus
		nucleotide/nucleoside/nucleobase binding
		protein binding
		protein synthesis
		ribosomal proteins
		ribosome biogenesis
		RNA degradation
		RNA processing
		rRNA processing
		transcription
		translation
		translation elongation
		tRNA processing
Fusarium	RRPE-PAC2	assembly of protein complexes
graminearum		cellular transport
		control of mRNA stability
		enzyme regulator
		metal binding
		nuclear transport
		polynucleotide degradation
		protein folding
		protein synthesis
		protein targeting
		protein transport
		regulation by
		ribosomal proteins
		ribosome biogenesis
		RNA degradation
		RNA synthesis
		transcription termination
		translation
		transport routes
	PAC2-RRPE	cell cycle and DNA processing
		DNA synthesis and replication
		mRNA synthesis
		nucleic acid binding
		nucleolus
		regulation of splicing
		RNA binding
		RNA processing
		rRNA processing
		transcription
