# Supplementary material for: Computational Discovery of Transcriptional Regulatory Modules in Fungal Ribosome Biogenesis Genes Reveals Novel Sequence and Function Patterns
Source: PLoS One. 2013 Mar 29;8(3):e59851. doi: 10.1371/journal.pone.0059851 (PMC3612091; doi:10.1371/journal.pone.0059851)
Supplement: Table S4 — Detailed functional annotation information for S. cerevisiae genes putatively involved in RBA based on the presence of RBA modules. (XLS) [file pone.0059851.s004.xls]

## Sheet: Sheet1
Orientation	Gene name	Description	Function	Process	Component
RRPE-PAC	YDR465C	Arginine N5 methyltransferase; methylates ribosomal protein Rpl12 (L12) on Arg67	protein-arginine N5-methyltransferase activity	peptidyl-arginine methylation	cytoplasm; nucleus
	YGR272C	Essential protein required for maturation of 18S rRNA; null mutant is sensitive to hydroxyurea and is delayed in recovering from alpha-factor arrest; green fluorescent protein (GFP)-fusion protein localizes to the nucleolus	unknown	G1 phase of mitotic cell cycle; maturation of SSU-rRNA from tricistronic rRNA transcript (SSU-rRNA, 5.8S rRNA, LSU-rRNA)	nucleolus
	YPR010C	RNA polymerase I second largest subunit A135	contributes_to DNA-directed RNA polymerase activity	transcription of nuclear rRNA large RNA polymerase I transcript	DNA-directed RNA polymerase I complex
	YBL039C	Major CTP synthase isozyme (see also URA8), catalyzes the ATP-dependent transfer of the amide nitrogen from glutamine to UTP, forming CTP, the final step in de novo biosynthesis of pyrimidines; involved in phospholipid biosynthesis	CTP synthase activity	CTP biosynthetic process; phospholipid biosynthetic process; pyrimidine base biosynthetic process	cytosol
	YLR074C	Protein involved in bud-site selection; diploid mutants display a random budding pattern instead of the wild-type bipolar pattern	unknown	cellular bud site selection	nucleus
	YOR341W	RNA polymerase I largest subunit A190	contributes_to DNA-directed RNA polymerase activity	transcription of nuclear rRNA large RNA polymerase I transcript	DNA-directed RNA polymerase I complex; nucleolus
	YOR205C	Protein of unknown function; null mutant is defective in respiration and interacts synthetically with prohibitin (phb1); the authentic, non-tagged protein is detected in purified mitochondria in high-throughput studies	unknown	unknown	mitochondrion
	YDL129W	Putative protein of unknown function; green fluorescent protein (GFP)-fusion protein localizes to the cytoplasm and the nucleus; YDL129W is not an essential gene	unknown	unknown	cytoplasm; nucleus
PAC-RRPE	YNL061W	Probable RNA m(5)C methyltransferase, essential for processing and maturation of 27S pre-rRNA and large ribosomal subunit biogenesis; localized to the nucleolus; constituent of 66S pre-ribosomal particles	RNA methyltransferase activity; S-adenosylmethionine-dependent methyltransferase activity	rRNA processing	nucleolus; preribosome, large subunit precursor
	YDL150W	RNA polymerase III subunit C53	contributes_to DNA-directed RNA polymerase activity	tRNA transcription from RNA polymerase III promoter	DNA-directed RNA polymerase III complex
	YGR129W	Member of the NineTeen Complex (NTC) that contains Prp19p and stabilizes U6 snRNA in catalytic forms of the spliceosome containing U2, U5, and U6 snRNAs; isy1 syf2 cells have defective spindles activiating cell cycle arrest	contributes_to first spliceosomal transesterification activity; contributes_to second spliceosomal transesterification activity	nuclear mRNA splicing, via spliceosome	Prp19 complex; U2-type catalytic step 1 spliceosome; U2-type catalytic step 2 spliceosome ; U2-type post-mRNA release spliceosomal complex; U2-type prespliceosome
	YLR008C	Constituent of the import motor (PAM complex) component of the Translocase of the Inner Mitochondrial membrane (TIM23 complex); essential J-protein cochaperone that stimulates Ssc1p ATPase activity to drive import; inhibited by Pam16p	ATPase activator activity; unfolded protein binding	protein import into mitochondrial matrix	mitochondrial inner membrane presequence translocase complex; presequence translocase-associated import motor; mitochondrion
